# Supplementary material for: Integrative analyses of morpho-physiological, biochemical, and transcriptomic reveal the seedling growth response of Pinus yunnanensis to nitrogen and phosphorus fertilization
Source: Front Plant Sci. 2025 Jan 27;15:1405638. doi: 10.3389/fpls.2024.1405638 (PMC11807977; doi:10.3389/fpls.2024.1405638)
Supplement: Supplementary file 2 [file Table1.xlsx]

## Sheet: S1 design
Supplementary table 1. Experimental design and field arrangement of N and P application for P. yunnanensis seedlings.
Treatment	Name	N /（g/per）1	P /（g/per）	Replication1	Replication2	Replication3
T1	N1P1	0	0	1	4	7
T2	N1P2	0	3	2	5	8
T3	N1P3	0	6	3	6	9
T4	N2P1	0.4	0	4	7	1
T5	N2P2	0.4	3	5	8	2
T6	N2P3	0.4	6	6	9	3
T7	N3P1	0.8	0	7	1	4
T8	N3P2	0.8	3	8	2	5
T9	N3P3	0.8	6	9	3	6
1 Note: the fertilizer weight applied per seedling (gram/per seedling).

## Sheet: S2 primers
Supplementary table 2. Specific primers of eighteen DEGs used for RT-qPCR in P. yunnanensis seedlings
Gene ID	Gene name	Forward Primer	Reverse Primer
PITA_49533 (Tubulin)	Tubulin alpha-1 chain protein	AGTCTTTTCTCGGATTGACCAC	GAGCCTCAGAGAATTCACCCT
PITA_04249	Glucose-1-phosphate adenylyltransferase	ATCCTTCTGATGGTCTCTCTGCTT	GCCTATCTTTACTTCACCTTGTTTCT
PITA_04897	galacturonosyltransferase	AGTGGTGTTTTTGGTGCTTCTATC	AAATCTGTCTGGTTCAGCGTTG
PITA_11725	Glutathione S-transferase	GCAACCGAGGGAGAAAAGG	CAGCCCAGAAGCGAGCAT
PITA_39609	Phosphoglucomutase	CTTCTTCCACTTCTTCATCATCTTC	ATTTTTCCTACTCCATTGCCTG
PITA_20077	Beta-D-xylosidase	ACTTGTAGTGATGTCAGGGGGA	GACCAGAGTATGGGAGAATGTTGT
PITA_36760	Beta-D-xylosidase	ATCTTGGACCTCGTGATGTTTG	CGTGTATGAGCGTAGGATTTCTTT
PITA_19616	Beta-D-xylosidase	CCCTTCCAATTGTCCACTTCG	TCATTCTTACGGCTGCTTCCT
PITA_49584	glutathione peroxidase	TCAATGGCGAAGTAGTGGGTG	GAAGTCAAGCAAAGGTGGGC
PITA_47529	Phosphoglucomutase	TGGGGTTACCAGGGATTTGT	TTCTTCGACCTTCTCGGACG
PITA_10751	Nitrate transporter/peptide transporter	AGAGGGAAACAGGAAACC	CCAAACACTAGGCAAGAT
PITA_34059	phosphate transporter	CGGAAGAAAGTTTATGGA	TAATGGTAGCCGACAAGG
PITA_44111	proliferating cell nuclear antigen	GTCACAAGGGAAAGGGTC	CAACAGGGAAACGAGGG
PITA_07206	protochlorophyllide reductase	ATTTCGGTTTCCCTGTTCT	CCTTTGCTTTCACTGGTGC
PITA_28368	phosphotransfer protein	CAGCAACGACGTATTAACCT	CTGCGAGTCCTCAAAGAACAAAG
PITA_29315	4-Coumarate-CoA ligase	GAAATCAGCGAGCAGGAA	GGACGGCGACTTAGGAAT
PITA_02510	cinnamyl-alcohol dehydrogenase	TGCGGAATCTGCCACTC	TCTTCACCTCGCTACCAATC
PITA_03866	cinnamoyl-CoA reductase	ATGGGAAGCCAAGGGTG	GCATTGTTTCGCTGGTGTA
PITA_08607	Xyloglucan endotransglucosylase/hydrolase	GGGTGGGACTTGGAGAAC	GGGACTGGGAACAAACAAT

## Sheet: S3 growth
Supplementary table 3a. Effect of nitrogen and phosphorus application on monthly height growth of P. yunnanensis seedlings (cm)
Treatment	30d	60d	90d	120d	150d	180d	210d	240d	270d	300d	330d	360d	390d	420d	450d	480d
T1	0.513±0.022de	0.759±0.023de	0.590±0.022abc	0.398±0.010ab	0.212±0.008c	1.255±0.050ab	0.531±0.029b	0.675±0.040ab	0.306±0.015d	0.351±0.019c	0.492±0.029bc	0.529±0.028cd	0.478±0.027bc	0.541±0.027ab	0.386±0.021ab	0.318±0.017b
T2	0.636±0.023a	1.126±0.044a	0.593±0.030abc	0.367±0.023abc	0.217±0.017bc	1.191±0.070bc	0.545±0.037b	0.722±0.043ab	0.473±0.034ab	0.517±0.068ab	0.466±0.050c	0.526±0.059cd	0.592±0.057ab	0.459±0.045bc	0.446±0.044ab	0.371±0.031ab
T3	0.468±0.021e	0.802±0.035e	0.661±0.026a	0.302±0.018c	0.188±0.016c	1.297±0.078ab	0.545±0.039b	0.625±0.041abc	0.431±0.027bc	0.490±0.040abc	0.476±0.041c	0.750±0.073ab	0.537±0.051abc	0.367±0.034c	0.383±0.037ab	0.352±0.028ab
T4	0.523±0.025cde	0.838±0.034cde	0.566±0.023bc	0.332±0.021bc	0.282±0.020a	0.983±0.057c	0.525±0.041b	0.605±0.038bc	0.433±0.031bc	0.378±0.035bc	0.503±0.038bc	0.426±0.034d	0.427±0.037c	0.577±0.055ab	0.332±0.029b	0.368±0.033ab
T5	0.610±0.031ab	1.032±0.041ab	0.534±0.025c	0.412±0.026a	0.217±0.014bc	1.203±0.071bc	0.564±0.042b	0.763±0.054a	0.505±0.039ab	0.511±0.059ab	0.647±0.061a	0.565±0.071bcd	0.481±0.049bc	0.589±0.049ab	0.385±0.035ab	0.341±0.033b
T6	0.535±0.024bcde	0.954±0.038bcde	0.531±0.022c	0.404±0.023a	0.259±0.021ab	1.147±0.085bc	0.539±0.035b	0.740±0.049ab	0.381±0.027cd	0.589±0.053a	0.502±0.051bc	0.777±0.079a	0.480±0.053bc	0.605±0.063ab	0.399±0.031ab	0.328±0.031b
T7	0.580±0.031abcd	0.929±0.035abcd	0.563±0.024bc	0.345±0.022abc	0.182±0.009c	1.317±0.077ab	0.539±0.041b	0.514±0.037c	0.371±0.03cd	0.512±0.038ab	0.633±0.048ab	0.587±0.083abcd	0.439±0.055bc	0.687±0.060a	0.373±0.041ab	0.417±0.034ab
T8	0.603±0.03abc	0.944±0.039abc	0.596±0.030abc	0.363±0.021abc	0.202±0.016c	1.289±0.087ab	0.552±0.038b	0.760±0.055a	0.375±0.024cd	0.359±0.042c	0.498±0.046bc	0.569±0.077bcd	0.392±0.045c	0.524±0.043ab	0.490±0.047a	0.372±0.034ab
T9	0.636±0.034a	0.901±0.036cde	0.625±0.031ab	0.398±0.025ab	0.182±0.011c	1.455±0.083a	0.692±0.045a	0.635±0.049abc	0.523±0.031a	0.378±0.035bc	0.653±0.049a	0.662±0.069abc	0.656±0.074a	0.597±0.050ab	0.449±0.042ab	0.449±0.034a
Supplement table 3b. Effect of nitrogen and phosphorus application on monthly basal diameter growth of P. yunnanensis seedlings (mm)
Treatment	30d	60d	90d	120d	150d	180d	210d	240d	270d	300d	330d	360d	390d	420d	450d	480d
T1	0.519±0.023b	0.729±0.030a	1.003±0.038a	1.051±0.049a	0.604±0.036bcd	2.876±0.090a	0.603±0.037bc	0.480±0.031bcd	0.900±0.065cd	0.760±0.049cd	1.597±0.077ab	1.819±0.084bcd	1.520±0.079a	0.991±0.054d	0.776±0.042bc	0.539±0.040d
T2	0.464±0.025bc	0.633±0.029b	0.945±0.043a	0.672±0.034c	0.596±0.037bcd	2.704±0.093ab	0.783±0.050a	0.550±0.032abc	0.730±0.042de	0.979±0.067a	1.338±0.066c	1.711±0.076cd	1.482±0.063a	1.053±0.049bcd	0.673±0.037d	0.707±0.041ab
T3	0.433±0.031cd	0.484±0.029cd	0.818±0.044bc	0.808±0.045b	0.629±0.046bc	2.536±0.093bc	0.553±0.038bc	0.508±0.034bcd	1.087±0.071abc	0.922±0.055ab	1.489±0.074abc	2.053±0.087ab	1.532±0.078a	1.240±0.063ab	0.830±0.057abc	0.625±0.036bc
T4	0.401±0.024cd	0.424±0.029d	0.765±0.036c	0.811±0.041b	0.497±0.034d	2.349±0.091c	0.512±0.032c	0.467±0.033cd	1.179±0.080ab	0.775±0.043bcd	1.529±0.077abc	1.927±0.08abc	1.661±0.089a	1.250±0.064ab	0.956±0.058ab	0.671±0.045ab
T5	0.607±0.030a	0.579±0.036b	1.033±0.041a	0.844±0.048b	0.547±0.036bcd	2.749±0.107ab	0.659±0.044b	0.653±0.042a	0.993±0.062bc	0.654±0.040d	1.512±0.082abc	1.751±0.093cd	1.452±0.090a	1.034±0.059cd	0.817±0.054abc	0.702±0.045ab
T6	0.374±0.022d	0.567±0.030bc	0.995±0.041a	0.860±0.039b	0.534±0.041bcd	2.556±0.083bc	0.530±0.046bc	0.532±0.034bcd	0.917±0.071cd	0.742±0.043cd	1.378±0.071bc	1.896±0.085bcd	1.516±0.088a	1.151±0.065abcd	0.847±0.054abc	0.739±0.051ab
T7	0.362±0.019d	0.468±0.029d	0.913±0.045ab	0.781±0.038bc	0.502±0.035cd	2.331±0.091c	0.599±0.054bc	0.499±0.04bcd	0.727±0.051de	0.872±0.051abc	1.432±0.071abc	1.773±0.080cd	1.396±0.087a	1.194±0.070abc	0.871±0.060ab	0.752±0.049ab
T8	0.438±0.026cd	0.641±0.033b	0.915±0.035ab	0.683±0.029c	1.064±0.047a	2.768±0.093ab	0.643±0.045bc	0.433±0.035d	0.649±0.058d	0.731±0.052cd	1.354±0.073c	1.656±0.081d	1.490±0.089a	1.211±0.065abc	0.983±0.091a	0.779±0.049a
T9	0.385±0.024d	0.578±0.029b	0.906±0.044ab	0.852±0.045b	0.647±0.050b	2.753±0.096ab	0.589±0.039bc	0.591±0.041ab	1.223±0.082a	0.945±0.053a	1.632±0.076a	2.154±0.083a	1.499±0.095a	1.300±0.075a	0.882±0.06ab	0.723±0.051ab
Note: Seedling height was measured from the ground to shoot apical apex using a ruler (accurate to 1mm). Basal diameter was determinated with digital vernier calipers to measure the position of seedling stem close to the ground (accurate to 0.01mm).The data were all mean ± standard error (SE). All tested seedlings was measured and increment of each month was analysed. Different letters indicate s…

## Sheet: S4 biomass
Supplementary table 4. Effect of N and P application on biomass accumulation of P. yunnanensis seedlings (g)
Root	Treatment	0d	120d	210d	300d	390d	480d
	T1	0.072±0.010a	0.683±0.120a	0.936±0.117a	1.760±0.114a	4.388±0.305c	8.985±0.669b
	T2	0.056±0.007a	0.594±0.077a	0.861±0.081a	2.055±0.087a	5.154±0.431bc	12.457±1.606ab
	T3	0.066±0.003a	0.633±0.067a	0.902±0.098a	1.456±0.209a	5.736±0.589ab	11.781±1.404ab
	T4	0.071±0.005a	0.422±0.043a	0.472±0.099a	1.743±0.149a	5.910±0.326ab	10.027±0.892b
	T5	0.079±0.011a	0.690±0.111a	0.861±0.118a	1.970±0.125a	5.763±0.213ab	14.714±1.355a
	T6	0.061±0.007a	0.650±0.108a	0.808±0.161a	1.713±0.172a	4.968±0.341bc	10.127±0.883b
	T7	0.074±0.008a	0.488±0.055a	0.945±0.089a	1.844±0.228a	4.960±0.276bc	9.495±0.820b
	T8	0.053±0.005a	0.790±0.054a	1.193±0.245a	1.626±0.208a	4.640±0.206bc	10.582±1.041b
	T9	0.068±0.011a	0.632±0.054a	0.934±0.111a	2.099±0.129a	6.575±0.655a	11.501±0.824ab
Stem	Treatment	0d	120d	210d	300d	390d	480d
	T1	0.067±0.006a	0.246±0.029c	0.810±0.158a	1.670±0.232a	4.210±0.360d	9.125±0.802a
	T2	0.071±0.008a	0.374±0.071abc	0.843±0.189a	2.260±0.319a	4.419±0.548cd	11.742±1.245a
	T3	0.069±0.060a	0.239±0.038c	0.886±0.223a	1.473±0.340a	6.074±0.689abc	9.961±1.376a
	T4	0.063±0.005a	0.219±0.034c	0.441±0.091a	1.320±0.125a	4.701±0.261bcd	8.944±1.495a
	T5	0.070±0.007a	0.385±0.051abc	0.924±0.112a	2.010±0.226a	5.827±0.679abcd	12.654±0.579a
	T6	0.053±0.002a	0.299±0.044bc	0.789±0.104a	1.520±0.195a	5.324±0.779abcd	8.856±1.270a
	T7	0.058±0.008a	0.388±0.053abc	1.086±0.081a	1.492±0.297a	6.303±0.602ab	9.487±1.071a
	T8	0.053±0.007a	0.494±0.078a	1.108±0.193a	1.756±0.355a	5.033±0.281abcd	9.982±0.661a
	T9	0.072±0.010a	0.458±0.071ab	0.823±0.108a	2.392±0.225a	6.530±0.297a	11.141±1.513a
Leaf	Treatment	0d	120d	210d	300d	390d	480d
	T1	0.203±0.024a	0.700±0.103bc	1.376±0.151bc	6.796±0.63bcd	9.764±0.791d	15.539±1.256a
	T2	0.224±0.034a	0.699±0.104bc	1.265±0.159bc	9.023±1.049abc	10.936±1.043cd	19.279±3.156a
	T3	0.230±0.016a	0.589±0.142bc	1.812±0.265ab	6.127±1.07cd	13.442±1.510bc	17.708±1.619a
	T4	0.210±0.018a	0.516±0.044c	0.840±0.130c	6.771±0.559bcd	10.845±0.571cd	16.261±2.332a
	T5	0.248±0.033a	1.054±0.094a	1.830±0.187ab	9.899±0.732a	17.621±1.334a	21.633±2.786a
	T6	0.202±0.017a	0.790±0.125abc	1.757±0.336ab	6.620±0.907bcd	12.784±0.893bcd	17.200±1.887a
	T7	0.200±0.031a	0.748±0.136abc	1.518±0.187ab	5.753±0.982d	15.672±1.091ab	16.560±1.599a
	T8	0.208±0.037a	0.881±0.069ab	2.108±0.284a	7.124±1.166abcd	12.829±0.463bcd	19.363±1.114a
	T9	0.257±0.033a	0.766±0.107abc	1.735±0.159ab	9.614±1.235ab	15.012±1.0701ab	24.261±2.279a
Aboveground part 1	Treatment	0d	120d	210d	300d	390d	480d
	T1	0.270±0.029a	0.946±0.131bcd	2.189±0.290ab	8.466±0.790ab	13.973±1.055d	24.664±1.729b
	T2	0.294±0.042a	1.073±0.160abcd	2.108±0.327ab	11.283±1.361ab	15.355±1.507cd	31.021±4.393ab
	T3	0.299±0.021a	0.828±0.176cd	2.698±0.477a	7.600±1.398b	19.516±2.179abc	27.668±2.826ab
	T4	0.272±0.021a	0.734±0.069d	1.281±0.214b	8.092±0.625b	15.546±0.820cd	25.205±3.645ab
	T5	0.317±0.039a	1.439±0.141a	2.752±0.294a	11.908±0.915a	23.448±1.693a	34.286±3.330ab
	T6	0.255±0.019a	1.088±0.159abcd	2.546±0.425a	8.140±1.099b	18.118±1.589bcd	26.056±3.100ab
	T7	0.258±0.038a	1.137±0.178abcd	2.487±0.202a	7.478±1.207b	21.976±1.561ab	26.048±2.624ab
	T8	0.261±0.043a	1.375±0.117ab	3.216±0.463a	8.880±1.470ab	17.861±0.687bcd	29.345±1.325ab
	T9	0.329±0.042a	1.224±0.170abc	2.558±0.256a	12.005±1.432a	21.542±1.322ab	35.402±3.701a
Individual 2	Treatment	0d	120d	210d	300d	390d	480d
	T1	0.342±0.036a	1.628±0.242ab	3.123±0.361a	10.226±0.878ab	18.362±1.007e	33.649±1.886a
	T2	0.350±0.048a	1.666±0.217ab	2.969±0.358ab	13.339±1.438ab	20.509±1.837de	43.478±5.966a
	T3	0.365±0.021a	1.461±0.194ab	3.600±0.558a	9.056±1.601b	25.252±2.741abcd	39.449±4.135a
	T4	0.344±0.017a	1.156±0.095b	1.753±0.306b	9.835±0.648ab	21.456±0.836de	35.232±4.427a
	T5	0.396±0.043a	2.128±0.247a	3.613±0.360a	13.880±0.940a	29.211±1.810a	49.000±4.080a
	T6	0.315±0.023a	1.738±0.263ab	3.353±0.582a	9.852±1.223ab	23.086±1.734bcde	36.183±3.870a
	T7	0.331±0.042a	1.625±0.222ab	3.382±0.280a	9.089±1.477b	26.963±1.669abc	35.542±3.256a
	T8	0.314±0.046a	2.154±0.148a	4.409±0.639a	10.506±1.669ab	22.501±0.773cde	39.927±1.641a
	T9	0.396±0.046a	1.856±0.220a	3.492±0.345a	14.104±1.556a	28.117±1.862ab	46.903±4.384a
Note: This table presents the biomass variation of root, stem, leaf, aboveground part and individual after different fertilizer treatments. 1Aboveground biomass=stem biomass+leaf biomass. 2 Individual biomass=root biomass+stem biomass+leaf biomass. The data were all mean ± standard error (SE) of three replicates (N=9). Different letters indicate statistically significant differences between diffe…

## Sheet: S5 biomass distribution
Supplementary table 5. Biomass distribution ratio in response to fertilization (%)
Root	Treatment	0d	120d	210d	300d	390d	480d
	T1	20.72±2.10cd	41.43±2.58a	30.54±2.54b	17.47±1.01d	24.31±2.33bc	26.91±1.91bc
	T2	16.37±1.33d	36.32±3.48a	30.46±3.21ab	16.34±0.76d	25.38±0.80c	28.78±1.06b
	T3	18.31±1.25d	44.89±4.29a	26.50±2.26bc	16.59±0.76d	22.89±0.8cd	29.75±1.06b
	T4	21.16±2.17cd	36.66±2.42a	26.59±1.97bc	17.95±1.61d	27.68±1.70b	29.37±1.94b
	T5	20.28±2.66bc	31.68±1.88a	23.93±2.84b	14.43±1.07c	19.97±0.99bc	30.16±2.06a
	T6	19.10±1.62d	37.04±1.41a	23.49±1.20c	17.75±1.20d	21.80±1.46cd	28.47±1.46b
	T7	23.01±2.56bc	30.94±2.11a	26.36±1.14ab	19.00±0.73c	18.65±1.24c	27.06±1.38ab
	T8	17.96±2.08c	36.60±2.24a	30.49±4.57ab	15.86±0.69c	20.67±0.83bc	26.42±2.05b
	T9	17.46±2.75c	34.79±1.67a	26.72±1.82b	15.22±0.70c	23.23±1.10b	24.96±1.45b
	Average	19.37±2.06d	36.71±2.45a	27.23±2.39b	16.73±0.95d	22.73±1.24c	27.99±1.59b
Stem	Treatment	0d	120d	210d	300d	390d	480d
	T1	19.99±1.34bc	15.52±0.69c	24.75±2.63ab	16.20±1.53c	22.84±1.06ab	26.99±1.65a
	T2	20.46±0.48bc	21.63±1.61ab	26.81±3.79a	15.64±0.94c	23.34±0.56ab	27.49±1.03ab
	T3	18.78±0.81bc	16.36±1.56c	22.37±3.26ab	15.65±0.94c	24.00±0.56a	24.94±1.03a
	T4	18.23±0.97b	18.70±2.35b	24.73±1.63a	13.425±0.97c	21.85±0.41ab	24.83±1.69a
	T5	17.86±1.25d	18.11±1.00d	25.33±1.26a	14.43±0.79c	19.85±1.56d	26.19±0.91a
	T6	16.99±0.69b	17.56±1.75b	24.76±2.22a	15.39±0.45b	22.63±1.61a	24.09±0.81a
	T7	17.44±1.29c	24.33±1.86b	29.09±2.45a	16.50±0.85c	23.21±1.11b	26.50±1.05ab
	T8	17.06±1.60b	22.27±2.99ab	23.75±2.32ab	16.58±1.46b	22.31±0.73ab	25.06±1.41a
	T9	17.84±0.71b	24.32±1.66a	23.41±1.75a	17.21±0.93b	23.44±0.83a	23.27±1.32a
	Average	18.29±1.02bc	19.87±1.72b	25.00±2.37a	15.81±0.99c	22.39±0.94ab	25.48±1.21a
Leaf	Treatment	0d	120d	210d	300d	390d	480d
	T1	59.29±1.50b	43.05±2.44c	44.71±2.99c	66.32±1.62a	52.85±2.50b	46.10±2.21c
	T2	63.17±1.68a	42.05±4.27c	42.73±1.44c	67.19±0.51a	53.28±0.76b	43.74±1.60c
	T3	62.91±1.20a	38.75±3.68d	51.13±1.57b	67.77±0.51a	53.11±0.76b	45.31±1.60c
	T4	60.61±2.67b	44.64±1.16c	48.68±2.21c	68.62±1.95a	50.47±1.39c	45.81±1.49c
	T5	61.86±2.34b	50.21±1.35c	50.73±2.00c	71.25±1.33a	60.18±1.87b	43.64±2.22d
	T6	63.91±1.47a	45.40±1.19c	51.75±1.82b	66.86±0.98a	55.57±1.58b	47.45±1.35c
	T7	59.55±2.11ab	44.72±2.37c	44.55±2.87c	64.51±0.82a	58.14±1.72b	46.44±0.84c
	T8	64.99±1.85a	41.13±2.39d	45.76±2.74c	67.55±1.26a	57.03±0.87b	48.52±2.17c
	T9	64.70±2.15a	40.90±1.80c	49.87±1.15b	67.57±1.48a	53.33±0.94b	51.77±1.10b
	Average	62.33±1.89a	43.43±2.29c	47.77±2.09b	67.51±1.16a	54.88±1.38b	46.53±1.62c
Abovegroud part	Treatment	0d	120d	210d	300d	390d	480d
	T1	79.28±2.1ab	58.57±2.58d	69.46±2.54c	82.53±1.01a	75.69±2.33bc	73.09±1.91bc
	T2	83.63±1.33a	63.68±3.48cd	69.54±3.21cd	83.66±0.76a	74.62±0.80b	71.93±1.06c
	T3	81.69±1.25a	55.11±4.29d	73.5±2.26bc	83.41±0.76a	77.11±0.80ab	70.25±1.06b
	T4	78.84±2.17ab	63.34±2.42d	73.41±1.97bc	82.05±1.61a	72.32±1.70c	70.63±1.94c
	T5	79.72±2.66ab	68.32±1.88c	76.07±2.84b	85.57±1.07a	80.03±0.99ab	69.84±2.06c
	T6	80.90±1.62a	62.96±1.41d	76.51±1.20b	82.25±1.20a	78.2±1.46ab	71.53±1.46c
	T7	76.99±2.56ab	69.06±2.11c	73.64±1.14bc	81.00±0.73a	81.35±1.24a	72.94±1.38bc
	T8	82.04±2.08a	63.4±2.24c	69.51±4.57bc	84.14±0.69a	79.33±0.83ab	73.58±2.05b
	T9	82.54±2.75a	65.21±1.67c	73.28±1.82b	84.78±0.70a	76.77±1.10b	75.04±1.45b
	Average	80.63±2.06a	63.29±2.45c	72.77±2.39b	83.27±0.95a	77.27±1.25ab	72.09±1.60b
Note: This table presents the proportion of biomass variation of root, stem, leaf and aboveground part in individual biomass after different fertilizer treatments. Biomass distribution ratio=organ or unit biomass/individual biomass*100%. The data were all mean ± standard error (SE) of three replicates (N=9). Different letters indicate statistically significant differences among various time point…

## Sheet: S6 chlorophyll
Supplementary table 6. Effect of N and P appliacation on the content of total chlorophyll (mg·g-1)
Treatment	0d	120d	210d	300d	390d	480d
T1	0.741±0.030a	0.992±0.031bc	1.057±0.032d	0.531±0.028e	0.692±0.015c	0.578±0.041d
T2	0.702±0.024a	1.034±0.018ab	1.147±0.106cd	0.586±0.022de	0.688±0.004c	0.695±0.025abc
T3	0.779±0.024a	1.113±0.025a	1.327±0.071ab	0.681±0.020cd	0.775±0.024bc	0.751±0.042ab
T4	0.681±0.038a	0.944±0.011bc	1.313±0.032abc	0.551±0.040e	0.801±0.018ab	0.655±0.033cd
T5	0.715±0.045a	1.026±0.009b	1.320±0.051abc	0.873±0.021a	0.796±0.034ab	0.712±0.030abc
T6	0.793±0.058a	0.921±0.041c	1.332±0.047ab	0.637±0.028cde	0.888±0.036a	0.775±0.024a
T7	0.784±0.032a	0.943±0.041bc	1.265±0.043bc	0.796±0.058ab	0.856±0.061ab	0.698±0.011abc
T8	0.787±0.046a	0.947±0.035bc	1.234±0.035bc	0.656±0.030cd	0.763±0.024bc	0.680±0.013bc
T9	0.708±0.011a	1.012±0.023b	1.446±0.05a	0.715±0.025bc	0.805±0.034ab	0.708±0.014abc
Note: Total chlorophyll content=Biomass distribution ratio=(20.29A645+8.05A663)*V/(1000*W). Where A645 and A664 are the optical density (OD) value chlorophyll extracting solution at the wavelength 645nm and 663nm respectively; V is the volume of chlorophyll extracting solution (mL); and W is the fresh leaf weight for extraction (g). The data were all mean ± standard error (SE) of three replicates…

## Sheet: S7 nutrient content
Supplementary table 7. The contents of TN, TP and TK in organs response to fertilization (mg∙g-1)
Nitrogen content in root	Treatment	0d	120d	210d	300d	390d	480d
	T1	4.057±0.056a	13.802±0.170bc	12.198±0.118c	12.224±0.242bc	10.495±0.337bc	7.052±0.205de
	T2	3.929±0.048a	12.198±0.101e	11.083±0.052d	12.193±0.157bc	10.158±0.058c	7.367±0.085bcd
	T3	3.937±0.052a	13.129±0.247d	11.783±0.230c	11.986±0.092bc	10.513±0.074bc	7.210±0.059cde
	T4	4.060±0.101a	15.560±0.091a	13.907±0.116a	12.110±0.246bc	10.580±0.072bc	7.537±0.118bc
	T5	3.880±0.083a	15.465±0.191a	13.680±0.161a	11.900±0.171c	11.629±0.144a	7.166±0.101cde
	T6	3.904±0.050a	13.167±0.437cd	12.861±0.076b	12.029±0.090bc	10.843±0.086b	6.874±0.174e
	T7	3.985±0.068a	13.930±0.041b	11.098±0.060d	12.808±0.106a	10.314±0.094c	7.463±0.122bc
	T8	3.937±0.079a	13.767±0.104bcd	13.512±0.226a	12.337±0.057bc	11.695±0.190a	7.986±0.162a
	T9	3.946±0.073a	14.345±0.254b	13.895±0.253a	12.479±0.079ab	11.807±0.076a	7.711±0.044ab
Nitrogen content in stem	Treatment	0d	120d	210d	300d	390d	480d
	T1	4.580±0.038a	11.232±0.168d	11.608±0.085c	6.386±0.099a	4.637±0.023d	4.464±0.048b
	T2	4.804±0.064a	11.595±0.386d	11.628±0.339c	6.617±0.081a	5.073±0.028bc	4.171±0.069c
	T3	4.388±0.067a	11.524±0.044d	12.143±0.184c	5.729±0.108b	5.160±0.022ab	4.243±0.034c
	T4	4.708±0.070a	10.535±0.131e	11.290±0.808c	6.831±0.248a	4.880±0.058c	4.887±0.117a
	T5	4.552±0.100a	13.098±0.140a	13.903±0.146ab	6.501±0.361a	5.364±0.123a	5.074±0.129a
	T6	4.514±0.115a	12.491±0.143b	14.580±0.114a	6.944±0.292a	5.079±0.028bc	4.971±0.055a
	T7	4.774±0.208a	11.781±0.121cd	13.160±0.334b	5.330±0.086b	5.089±0.077bc	5.001±0.033a
	T8	4.794±0.155a	11.257±0.113d	11.720±0.106c	6.616±0.380a	4.592±0.175d	4.552±0.041b
	T9	4.508±0.066a	12.207±0.184bc	13.325±0.185b	6.867±0.066a	4.213±0.039e	4.225±0.038c
Nitrogen content in leaf	Treatment	0d	120d	210d	300d	390d	480d
	T1	6.430±0.047a	14.19±0.151cd	12.920±0.115e	14.608±0.093de	12.692±0.277e	8.686±0.100c
	T2	6.029±0.110a	13.738±0.119d	12.461±0.068f	14.249±0.081e	14.123±0.228b	9.716±0.180a
	T3	6.480±0.057a	15.108±0.427b	16.453±0.178b	13.781±0.833e	13.863±0.097bc	9.410±0.075ab
	T4	6.287±0.149a	14.308±0.121cd	17.165±0.192a	16.592±0.144ab	14.164±0.058b	9.151±0.197b
	T5	6.387±0.106a	14.693±0.154bc	15.030±0.108c	12.460±0.097f	15.700±0.216a	9.585±0.075a
	T6	6.221±0.097a	14.281±0.140cd	15.043±0.221c	15.250±0.115cd	13.560±0.354bcd	8.513±0.144c
	T7	6.429±0.146a	15.258±0.459b	14.731±0.088cd	15.314±0.300cd	13.431±0.141bcd	9.851±0.138a
	T8	6.155±0.160a	14.818±0.103bc	14.535±0.091d	15.871±0.175bc	15.445±0.179a	9.425±0.181ab
	T9	6.182±0.099a	17.175±0.054a	16.712±0.207b	17.286±0.303a	13.108±0.208de	9.679±0.108a
Phosphorus content in root	Treatment	0d	120d	210d	300d	390d	480d
	T1	1.617±0.019a	2.592±0.045bc	2.927±0.023b	2.590±0.062d	2.636±0.032bc	2.626±0.060a
	T2	1.713±0.015a	3.073±0.040a	2.732±0.025c	2.278±0.016e	2.598±0.023bcd	2.572±0.065ab
	T3	1.687±0.017a	2.549±0.034bc	2.836±0.050b	3.142±0.015a	2.754±0.028a	2.506±0.072ab
	T4	1.691±0.057a	2.797±0.006ab	2.415±0.015d	2.558±0.045d	2.525±0.019def	2.591±0.060ab
	T5	1.756±0.043a	2.783±0.028ab	2.916±0.022b	2.855±0.046b	2.661±0.032ab	2.580±0.027ab
	T6	1.734±0.012a	2.771±0.016ab	3.050±0.042a	2.571±0.028d	2.556±0.028cde	2.428±0.088b
	T7	1.763±0.046a	2.603±0.017bc	2.214±0.038e	2.342±0.029e	2.447±0.028e	2.520±0.022ab
	T8	1.796±0.075a	2.664±0.019bc	2.517±0.011d	2.728±0.010c	2.687±0.045ab	2.501±0.022ab
	T9	1.721±0.058a	2.620±0.016bc	2.514±0.062d	2.761±0.063bc	2.493±0.037de	2.526±0.031ab
Phosphorus content in stem	Treatment	0d	120d	210d	300d	390d	480d
	T1	1.386±0.021a	1.328±0.023d	1.991±0.058ab	1.505±0.028de	2.481±0.024c	2.327±0.029d
	T2	1.350±0.012a	1.382±0.011c	1.807±0.116cd	1.603±0.025bcd	2.464±0.024c	2.402±0.015c
	T3	1.380±0.012a	1.526±0.013a	2.030±0.051ab	1.616±0.013bc	2.676±0.016a	2.371±0.017cd
	T4	1.376±0.028a	1.330±0.021d	1.929±0.018abc	1.500±0.012de	2.602±0.019b	2.375±0.032cd
	T5	1.377±0.011a	1.456±0.015b	1.904±0.055bcd	1.333±0.054f	2.350±0.022d	2.637±0.022a
	T6	1.428±0.014a	1.359±0.018cd	2.083±0.036a	1.467±0.012e	2.362±0.027d	2.409±0.021c
	T7	1.366±0.033a	1.436±0.016b	1.745±0.023d	1.537±0.019cde	2.396±0.017d	2.319±0.010d
	T8	1.320±0.040a	1.382±0.009c	1.954±0.036abc	1.671±0.064b	2.580±0.011b	2.484±0.017b
	T9	1.323±0.041a	1.437±0.015b	1.904±0.014bcd	1.813±0.048a	2.357±0.018d	2.427±0.011bc
Phosphorus content in leaf	Treatment	0d	120d	210d	300d	390d	480d
	T1	0.877±0.007a	3.414±0.015d	3.299±0.034f	2.287±0.023ab	2.264±0.055d	1.998±0.024bcd
	T2	0.942±0.018a	3.817±0.043bc	2.912±0.017g	2.265±0.016ab	2.326±0.021bcd	1.911±0.067d
	T3	0.918±0.019a	3.748±0.002c	3.671±0.039cd	2.418±0.025a	2.433±0.008ab	2.030±0.036abc
	T4	0.891±0.016a	3.948±0.132ab	4.028±0.033a	2.258±0.018ab	2.283±0.041d	1.954±0.023cd
	T5	0.933±0.023a	3.726±0.036c	3.846±0.030b	2.162±0.016b	2.307±0.022cd	2.134±0.035a
	T6	0.869±0.013a	3.770±0.044c	3.568±0.065de	2.189±0.025b	2.277±0.058d	2.061±0.032abc
	T7	0.891±0.012a	3.407±0.028d	3.484±0.034e	2.143±0.011b	2.395±0.031abc	2.133±0.014a
	T8	0.891±0.037a	3.845±0.032bc	3.604±0.054de	2.448±0.083a	2.472±0.024a	2.064±0.04abc
	T9	0.861±0.017a	4.087±0.026a	3.794±0.071bc	2.284±0.158ab	2.374±0.018abcd	2.083±0.037ab
Potassium content in root	Treatment	0d	120d	210d	300d	390d	480d
	T1	2.617±0.025a	8.267±0.112c	10.667±0.255e	6.900±0.048c	8.133±0.158cd	3.350±0.234bc
	T2	2.600±0.066a	8.400±0.058bc	11.000±0.205e	7.300±0.135c	8.150±0.177cd	3.575±0.078b
	T3	2.800±0.065a	8.300±0.058c	12.033±0.096d	5.300±0.183d	8.575±0.170b	3.092±0.078c
	T4	2.567±0.082a	8.275±0.063c	12.417±0.275cd	5.408±0.168d	7.300±0.111e	3.317±0.176bc
	T5	2.792±0.095a	8.275±0.054c	13.425±0.194b	7.017±0.164c	7.883±0.073d	3.333±0.130bc
	T6	2.825±0.083a	8.242±0.075c	12.925±0.182bc	6.958±0.123c	7.767±0.113d	3.400±0.041bc
	T7	2.758±0.122a	8.45±0.086bc	12.883±0.142bc	7.875±0.175b	8.500±0.081bc	3.267±0.033bc
	T8	2.650±0.037a	8.592±0.054ab	14.250±0.342a	8.117±0.173b	8.150±0.127cd	4.050±0.034a
	T9	2.725±0.086a	8.725±0.034a	12.033±0.162d	9.367±0.126a	9.117±0.092a	4.383±0.105a
Potassium content in stem	Treatment	0d	120d	210d	300d	390d	480d
	T1	2.492±0.122a	6.200±0.185e	9.392±0.079a	11.800±0.177ab	4.750±0.151bcd	3.817±0.065cd
	T2	2.517±0.227a	7.208±0.100c	9.450±0.070a	12.550±0.143a	4.525±0.152cd	3.642±0.093d
	T3	2.333±0.108a	8.000±0.052ab	9.508±0.093a	11.200±0.208bc	5.025±0.120ab	3.750±0.045d
	T4	2.617±0.122a	8.100±0.102a	9.392±0.140a	10.208±0.258d	4.333±0.172d	3.667±0.051d
	T5	2.717±0.051a	6.758±0.179d	9.325±0.063a	10.817±0.300cd	4.450±0.140cd	3.992±0.062bc
	T6	2.650±0.099a	7.050±0.115cd	9.383±0.094a	12.667±0.243a	4.750±0.168bcd	3.792±0.054cd
	T7	2.625±0.089a	7.042±0.188cd	9.300±0.146a	11.467±0.216bc	4.992±0.115ab	3.717±0.064d
	T8	2.433±0.033a	7.667±0.091b	9.625±0.093a	12.350±0.474a	4.875±0.139bc	4.300±0.102a
	T9	2.283±0.119a	8.058±0.058a	9.650±0.171a	11.983±0.343ab	5.375±0.109a	4.108±0.054ab
Potassium content in leaf	Treatment	0d	120d	210d	300d	390d	480d
	T1	4.750±0.058a	9.042±0.080bc	10.850±0.237e	7.667±0.048c	7.175±0.130cd	3.517±0.217bc
	T2	4.667±0.119a	9.025±0.084bc	12.650±0.168d	8.133±0.071a	7.450±0.135c	3.733±0.161ab
	T3	4.475±0.094a	9.058±0.062bc	13.450±0.115c	7.133±0.021d	6.650±0.157e	3.458±0.163bc
	T4	4.308±0.108a	9.108±0.065abc	13.300±0.104c	6.883±0.091e	6.975±0.132de	3.217±0.074c
	T5	4.700±0.097a	9.292±0.084a	13.125±0.233c	7.558±0.045c	7.467±0.137c	3.600±0.115bc
	T6	4.408±0.062a	8.875±0.069c	13.617±0.102bc	6.875±0.142e	7.167±0.200cd	3.458±0.087bc
	T7	4.450±0.121a	8.917±0.064c	14.033±0.202ab	8.000±0.094a	7.500±0.132bc	3.758±0.080ab
	T8	4.708±0.223a	9.158±0.069ab	14.483±0.135a	7.750±0.079bc	8.050±0.156a	4.050±0.041a
	T9	4.575±0.124a	9.033±0.081bc	13.975±0.120b	7.950±0.056ab	7.908±0.101ab	3.500±0.093bc
Note: The data were all mean ± standard error (SE) of three replicates (N=9). Different letters indicate statistically significant differences between different treatments at the same time points, and these differences were determined by one-way ANOVA followed by Duncan's method for multiple comparisons (P<0.05).

## Sheet: S8 nutrient reserves
Supplementary table 8. The reserves of TN, TP and TK in organs response to fertilization (mg)
Nitrogen reserve in root	Treatment	0d	120d	210d	300d	390d	480d
	T1	0.292±0.042a	9.460±1.707ab	11.438±1.459b	21.477±1.354ab	45.671±2.477d	63.944±6.75b
	T2	0.219±0.029a	7.231±0.924ab	9.532±0.894bc	25.106±1.275a	52.414±4.539cd	86.930±7.823ab
	T3	0.258±0.01a	8.328±0.940ab	10.661±1.241bc	17.385±2.421b	60.405±6.411bc	84.944±10.031ab
	T4	0.289±0.022a	6.564±0.671b	6.579±1.419c	21.187±2.017ab	62.453±3.199bc	75.860±7.544b
	T5	0.306±0.041a	10.739±1.810a	11.863±1.743b	23.441±1.519ab	66.994±2.455ab	105.707±10.424a
	T6	0.237±0.03a	8.644±1.579ab	10.406±2.080bc	20.627±2.094ab	53.927±3.901bcd	70.205±8.003b
	T7	0.293±0.032a	6.800±0.769b	9.924±0.970bc	22.202±3.318ab	51.190±3.009cd	70.733±5.966b
	T8	0.211±0.021a	10.737±0.761a	18.242±1.527a	20.084±2.599ab	54.317±2.765bcd	83.892±6.773ab
	T9	0.266±0.044a	9.108±0.897ab	13.034±1.709b	26.184±1.589a	77.590±7.634a	88.670±6.382ab
Nitrogen reserve in stem	Treatment	0d	120d	210d	300d	390d	480d
	T1	0.305±0.028a	2.775±0.348bc	9.384±1.830ab	10.628±1.439bc	19.554±1.758c	40.634±3.378b
	T2	0.339±0.042a	4.273±0.761abc	9.936±2.401ab	14.892±2.090ab	22.433±2.813bc	49.068±5.399ab
	T3	0.303±0.028a	2.759±0.444bc	10.773±2.754a	8.442±2.022c	31.356±3.587ab	42.281±5.801b
	T4	0.295±0.021a	2.297±0.355c	4.940±1.064b	9.143±1.143c	22.960±1.353bc	43.770±7.542b
	T5	0.318±0.032a	5.021±0.625a	12.878±1.621a	12.972±1.447abc	31.229±3.536ab	63.925±1.959a
	T6	0.240±0.016a	3.732±0.556abc	11.527±1.575a	10.416±1.109bc	27.122±3.981abc	43.902±6.078b
	T7	0.275±0.038a	4.567±0.621ab	12.784±1.187a	8.220±1.534c	32.040±3.010a	47.347±5.161b
	T8	0.249±0.030a	5.564±0.896a	12.982±2.272a	11.283±1.931bc	23.195±1.679bc	45.328±2.603b
	T9	0.323±0.045a	5.615±0.922a	10.984±1.515a	16.419±1.546a	27.528±1.354abc	47.123±6.565b
Nitrogen reserve in leaf	Treatment	0d	120d	210d	300d	390d	480d
	T1	1.309±0.155a	9.894±1.436bc	17.775±1.965bc	99.294±9.253b	123.970±10.641d	134.845±10.709c
	T2	1.358±0.218a	9.588±1.423bc	15.769±2.007c	128.785±15.202ab	155.435±17.073cd	172.665±17.704bc
	T3	1.488±0.094a	8.764±1.927bc	29.745±4.266a	87.592±18.788b	186.379±21.175bc	166.519±15.028bc
	T4	1.311±0.096a	7.377±0.622c	14.446±2.259c	112.405±9.413b	153.763±8.676cd	148.069±19.806c
	T5	1.584±0.219a	15.516±1.436a	27.521±2.924ab	123.378±9.267ab	276.139±19.623a	206.741±25.217ab
	T6	1.256±0.110a	11.276±1.802abc	26.223±4.761ab	101.353±14.560b	173.314±12.963bc	146.469±16.709c
	T7	1.295±0.218a	11.469±2.249abc	22.296±2.617abc	91.606±15.921b	210.282±14.226b	163.552±16.697bc
	T8	1.265±0.204a	13.055±1.039ab	30.696±4.233a	113.548±19.302b	198.297±8.356bc	182.258±10.246abc
	T9	1.590±0.203a	13.137±1.815ab	28.900±2.359a	165.059±19.202a	197.638±16.766bc	234.652±21.958a
Phosphorus reserve in root	Treatment	0d	120d	210d	300d	390d	480d
	T1	0.116±0.016a	1.787±0.334ab	2.741±0.345ab	4.564±0.328ab	11.590±0.852d	23.735±2.264b
	T2	0.096±0.013a	1.818±0.229ab	2.353±0.227b	4.687±0.219ab	13.378±1.096abcd	30.247±2.659ab
	T3	0.111±0.006a	1.604±0.152ab	2.557±0.286ab	4.572±0.653ab	15.818±1.656ab	29.551±3.465b
	T4	0.122±0.013a	1.180±0.120b	1.139±0.242c	4.476±0.426ab	14.906±0.774abcd	26.109±2.690b
	T5	0.138±0.018a	1.909±0.292ab	2.514±0.345ab	5.644±0.428a	15.326±0.514abc	38.090±3.741a
	T6	0.105±0.013a	1.798±0.292ab	2.448±0.466ab	4.384±0.404ab	12.730±0.972bcd	24.893±3.127b
	T7	0.130±0.015a	1.270±0.143b	1.974±0.179bc	4.043±0.570b	12.143±0.700cd	23.915±2.061b
	T8	0.095±0.008a	2.073±0.133a	3.420±0.325a	4.441±0.577ab	12.494±0.706bcd	26.441±2.531b
	T9	0.116±0.019a	1.441±0.293ab	2.364±0.324b	5.828±0.490a	16.437±1.790a	29.079±2.206b
Phosphorus reserve in stem	Treatment	0d	120d	210d	300d	390d	480d
	T1	0.092±0.008a	0.330±0.043bc	1.580±0.293ab	2.537±0.397bc	10.438±0.881c	21.249±1.893b
	T2	0.095±0.011a	0.518±0.101abc	1.430±0.254ab	3.593±0.480ab	10.927±1.424bc	28.239±3.077ab
	T3	0.095±0.008a	0.367±0.061bc	1.793±0.447a	2.387±0.565bc	16.234±1.824a	23.641±3.360b
	T4	0.086±0.006a	0.290±0.045c	0.846±0.168b	1.975±0.1706c	12.235±0.712abc	21.302±3.641b
	T5	0.096±0.009a	0.558±0.071ab	1.741±0.193a	2.667±0.298bc	13.755±1.721abc	33.369±1.558a
	T6	0.075±0.003a	0.406±0.060bc	1.627±0.194ab	2.239±0.301bc	12.631±1.900abc	21.272±2.978b
	T7	0.079±0.012a	0.555±0.072ab	1.688±0.134ab	2.362±0.421bc	15.098±1.427ab	21.961±2.415b
	T8	0.070±0.011a	0.682±0.107a	2.171±0.388a	3.035±0.741abc	12.983±0.717abc	24.807±1.710ab
	T9	0.094±0.012a	0.660±0.106a	1.569±0.211ab	4.310±0.345a	15.386±0.675a	27.052±3.705ab
Phosphorus reserve in leaf	Treatment	0d	120d	210d	300d	390d	480d
	T1	0.178±0.020a	2.385±0.348bc	4.526±0.48bc	15.556±1.476ab	22.136±1.964e	31.116±2.726c
	T2	0.209±0.030a	2.665±0.397bc	3.686±0.467c	20.397±2.335a	25.478±2.556de	33.896±3.419bc
	T3	0.211±0.017a	2.209±0.532bc	6.658±1.004ab	14.742±2.495ab	32.719±3.717bcd	35.960±3.361bc
	T4	0.186±0.014a	2.029±0.175c	3.378±0.523c	15.254±1.158ab	24.811±1.529de	31.721±4.383c
	T5	0.229±0.028a	3.931±0.353a	7.036±0.733ab	21.399±1.567a	40.636±3.094a	46.077±5.897ab
	T6	0.175±0.013a	2.960±0.446abc	6.211±1.120ab	14.517±2.064ab	29.118±2.185cde	35.558±4.219bc
	T7	0.179±0.029a	2.564±0.482bc	5.286±0.656abc	12.722±2.025b	37.456±2.453ab	35.342±3.468bc
	T8	0.179±0.022a	3.381±0.252ab	7.592±1.007a	17.609±3.288ab	31.726±1.244bcd	39.930±2.337abc
	T9	0.220±0.026a	3.127±0.436abc	6.625±0.736ab	21.796±2.791a	35.592±2.442abc	50.279±4.334a
Potassium reserve in root	Treatment	0d	120d	210d	300d	390d	480d
	T1	0.189±0.027ab	5.664±1.033ab	10.025±1.343bc	12.159±0.841bc	35.660±2.489c	30.705±4.542c
	T2	0.144±0.016b	4.994±0.665ab	9.467±0.927bc	15.038±0.809b	41.791±3.048bc	42.136±3.838abc
	T3	0.184±0.010ab	5.242±0.535ab	10.869±1.189b	7.801±1.252d	49.431±5.698b	36.616±4.605bc
	T4	0.184±0.017ab	3.484±0.347b	5.906±1.292c	9.454±0.892cd	43.105±2.354bc	33.817±4.467c
	T5	0.224±0.033a	5.712±0.924ab	11.598±1.626b	13.780±0.793b	45.408±1.563bc	49.324±5.273a
	T6	0.172±0.024ab	5.335±0.858ab	10.493±2.105bc	11.903±1.171bc	38.582±2.672bc	34.550±3.376c
	T7	0.204±0.023ab	4.141±0.487b	11.537±1.191b	13.652±2.084b	42.208±2.525bc	31.091±2.888c
	T8	0.142±0.013b	6.699±0.470a	19.492±2.191a	13.098±1.554bc	37.833±1.873c	42.900±4.396abc
	T9	0.181±0.027ab	5.513±0.466ab	11.166±1.209b	19.719±1.436a	60.023±6.308a	50.510±4.088a
Potassium reserve in stem	Treatment	0d	120d	210d	300d	390d	480d
	T1	0.163±0.011ab	1.522±0.182b	7.600±1.500ab	19.690±2.655ab	19.863±1.472c	34.896±3.295b
	T2	0.173±0.020ab	2.695±0.520ab	7.985±1.804ab	28.165±3.801a	19.778±2.126c	42.68±4.391ab
	T3	0.160±0.013ab	1.908±0.298b	8.442±2.115ab	16.605±3.914b	30.291±3.211ab	37.331±5.118ab
	T4	0.163±0.011ab	1.764±0.270b	4.182±0.885b	13.457±1.239b	20.328±1.209c	32.924±5.733b
	T5	0.189±0.018a	2.574±0.297ab	8.644±1.087ab	21.934±3.006ab	25.913±3.106bc	50.474±2.289a
	T6	0.141±0.011ab	2.108±0.320ab	7.384±0.955ab	19.377±2.786ab	25.652±4.410bc	33.735±5.127b
	T7	0.152±0.022ab	2.761±0.425b	9.028±0.782a	17.556±2.952b	31.477±3.137ab	35.077±3.701b
	T8	0.129±0.019b	3.789±0.610a	10.726±1.929a	21.312±3.839ab	24.663±1.829bc	42.845±2.697ab
	T9	0.167±0.029ab	3.692±0.571a	7.930±1.014ab	28.422±2.090a	35.118±1.798a	45.727±6.259ab
Potassium reserve in leaf	Treatment	0d	120d	210d	300d	390d	480d
	T1	0.966±0.113a	6.326±0.932bc	15.007±1.784bc	52.168±4.999bc	70.214±6.039d	54.745±5.545bc
	T2	1.042±0.159a	6.328±0.968bc	16.066±2.135bc	73.233±8.271ab	81.052±6.719bcd	66.651±7.721abc
	T3	1.031±0.074a	5.335±1.282bc	24.394±3.576ab	43.779±7.709c	89.442±10.363bcd	60.781±5.124bc
	T4	0.900±0.070a	4.689±0.381c	11.182±1.768c	46.568±3.789c	75.920±5.057d	52.185±7.367c
	T5	1.175±0.174a	9.782±0.844a	24.152±2.760ab	74.892±5.726a	131.880±10.956a	78.759±11.837ab
	T6	0.891±0.078a	6.999±1.091abc	23.920±4.533ab	45.601±6.455c	90.792±4.051bcd	59.710±7.370bc
	T7	0.897±0.156a	6.675±1.207bc	21.358±2.745ab	47.440±7.463c	117.387±8.092ab	62.622±6.773abc
	T8	1.006±0.227a	8.070±0.639ab	30.661±4.326a	54.981±8.632abc	103.538±5.427bc	78.464±4.728ab
	T9	1.164±0.136a	6.906±0.952abc	24.234±2.176ab	76.427±9.809a	118.602±8.330ab	84.675±7.874a
Note: Nutrient element reserve=nutrient element content of organ*biomass of the organ. The data were all mean ± standard error (SE) of three replicates (N=9). Different letters indicate statistically significant differences between different treatments at the same time points, and these differences were determined by one-way ANOVA followed by Duncan's method for multiple comparisons (P<0.05).

## Sheet: S9 use efficiency
Supplementary table 9. Use efficiency of nutrient elements in P. yunnanensis seedlings (%)
	N use efficiency			P use efficiency
	Roots	Stems	Leaves	Roots	Stems	Leaves
1(N1P1)	-	-	-	-	-	-
2(N1P2)	-	-	-	2.20b	2.32b	0.91c
3(N1P3)	-	-	-	0.97c	0.40d	0.78c
4(N2P1)	29.80b	7.87b	33.06d	-	-	-
5(N2P2)	104.37a	58.2a	179.05a	4.78a	4.04a	4.90a
6(N2P3)	15.79c	8.34b	29.19d	0.20d	0.01d	0.75c
7(N3P1)	8.49d	8.43b	35.90d	-	-	-
8(N3P2)	25.04b	5.94c	59.32c	0.93c	1.20c	2.95bc
9(N3P3)	30.94b	8.09b	124.41b	0.89c	0.96cd	3.15b
Note: N(P) use efficiency=(N(P) content of fertilization treatment-N(P) content of unfertilized treatment)/N(P)dosage*100%. The data were all mean ± standard error (SE) of three replicates (N=9). Different letters indicate statistically significant differences between different treatments at the same organs, and these differences were determined by one-way ANOVA followed by Duncan's method for mu…

## Sheet: S10 path analysis
Supplementary table 10. Path analysis of different parameters in relation to height and basal diameter of seedlings
Dependent variable	Simple correlation coefficient with height	Direct path coefficient		Dependent variable	Simple correlation coefficient with basal diameter	Direct path coefficient
Basal diameter	0.292	-0.08		Basal diameter	0.292	0.006
Root biomass	0.41	0.596		Root biomass	0.41	0.156
Stem biomass	0.482	1.232		Stem biomass	0.482	0.047
Leaf biomass	0.321	1.632		Leaf biomass	0.321	-0.286
Aboveground biomass	0.398	-1.452		Aboveground biomass	0.398	0.073
Individual biomass	0.428	-1.195		Individual biomass	0.428	0.531
Total chlorophyll	-0.116	3.714		Total chlorophyll	-0.123	0.025
Root N content	0.045	0.082		Root N content	-0.148	0.06
Stem N content	0.088	0.047		Stem N content	-0.151	-1.931
Leaf N content	0.148	0.098		Leaf N content	0.151	-1.128
Root P content	0.008	-0.171		Root P content	-0.137	-0.554
Leaf P content	0.015	-0.957		Leaf P content	0.015	0.416
Stem K content	0.217	0.408		Stem K content	0.037	1.027
Leaf K content	0.029	1.249		Leaf K content	-0.062	0.58
Root N reserve	0.406	-0.119		Root N reserve	0.377	-0.139
Stem N reserve	0.521	0.683		Stem N reserve	0.492	6.446
Leaf N reserve	0.388	0.219		Leaf N reserve	0.354	5.597
Root P reserve	0.389	0.479		Root P reserve	0.368	1.284
Stem P reserve	0.507	0.213		Stem P reserve	0.485	-3.078
Leaf P reserve	0.368	3.799		Leaf P reserve	0.33	-3.131
Root K reserve	0.379	-0.206		Root K reserve	0.317	-0.75
Stem K reserve	0.522	-0.598		Stem K reserve	0.496	-3.335
Leaf K reserve	0.337	-4.19		Leaf K reserve	0.275	-2.41
Note: Seedling height and basal diameter are used as independent variables respectively and 23 parameters of vegetal, physiological and biochemical are used as dependent variables for path analysis.

[truncated: 5 more sheets: S11 RNA-seq statistics, S12 GO enrichment, S13 KEGG enrichment, S14 DEGs, S15 DEGs related to growth]
